# Supplementary material for: Clinical Recommendations to Manage Gastrointestinal Adverse Events in Patients Treated with Glp-1 Receptor Agonists: A Multidisciplinary Expert Consensus
Source: J Clin Med. 2022 Dec 24;12(1):145. doi: 10.3390/jcm12010145 (PMC9821052; doi:10.3390/jcm12010145)
Supplement: Supplementary file 1 [file jcm-12-00145-s001.zip]

Archive with 1 entries (1 files):
- jcm-2088871-SI.pdf
